# Supplementary material for: Heat Stress and Plant–Biotic Interactions: Advances and Perspectives
Source: Plants (Basel). 2024 Jul 23;13(15):2022. doi: 10.3390/plants13152022 (PMC11313874; doi:10.3390/plants13152022)
Supplement: Supplementary file 1 [file plants-13-02022-s001.zip]

Archive with 1 entries (1 files):
- plants-3070704-supplementary.pdf
